# Supplementary material for: Influence of reef habitat on coral microbial associations
Source: Environ Microbiol Rep. 2024 Nov 8;16(6):e70051. doi: 10.1111/1758-2229.70051 (PMC11549029; doi:10.1111/1758-2229.70051)
Supplement: Supplementary file 1 — Appendix S1: Supplementary information. [file EMI4-16-e70051-s002.xls]

## Sheet: Palau Temperature 2022-2023
Month	Date	Day Yr	Nikko Bay (Island 29 5m)	CRRF dock (Malakal Harbor 10m)	Rebotel Reef (Ulong Rock 11m)			Nikko	CRRF	Rebotel
Ja	1	1	30.0464	29.4308	28.9545		Mean	30.7084	29.9236	29.5298
Ja	2	2	29.9532	29.3868	28.9054		Max	31.9669	31.2197	30.7761
Ja	3	3	29.9239	29.3911	29.0131		Min	29.5247	28.8183	28.1168
Ja	4	4	29.9654	29.3771	29.0801		Stdev	-0.543715	-0.529272	-0.580469
Ja	5	5	30.0318	29.4083	29.0921
Ja	6	6	30.113	29.4489	28.992
Ja	7	7	30.0941	29.4686	29.0834
Ja	8	8	30.0961	29.4639	29.1463
Ja	9	9	30.0873	29.5149	29.1811
Ja	10	10	30.0589	29.5064	29.1634
Ja	11	11	30.0667	29.5457	29.2114
Ja	12	12	30.114	29.5515	29.1447
Ja	13	13	30.1513	29.5739	29.0498
Ja	14	14	30.1802	29.5358	28.8468
Ja	15	15	30.1026	29.5054	28.865
Ja	16	16	30.0894	29.4798	28.9432
Ja	17	17	30.0432	29.4833	29.0214
Ja	18	18	30.0977	29.4886	29.0349
Ja	19	19	30.1456	29.4785	28.98
Ja	20	20	30.2243	29.4687	28.966
Ja	21	21	30.2426	29.5022	29.0193
Ja	22	22	30.2453	29.4334	28.9824
Ja	23	23	30.2395	29.3483	28.9261
Ja	24	24	30.08	29.2655	28.8634
Ja	25	25	29.9215	29.2525	28.9423
Ja	26	26	29.9911	29.2869	29.0064
Ja	27	27	30.0324	29.2884	28.9934
Ja	28	28	30.068	29.323	29.0568
Ja	29	29	30.0841	29.3194	29.0729
Ja	30	30	30.1308	29.3163	29.0968
Ja	31	31	30.1969	29.3126	29.0245
Fb	1	32	30.1362	29.2801	28.9033
Fb	2	33	30.0363	29.1785	28.7772
Fb	3	34	29.9131	29.166	28.7571
Fb	4	35	29.903	29.2644	28.8246
Fb	5	36	29.9826	29.3377	28.8702
Fb	6	37	29.9644	29.2931	28.7975
Fb	7	38	30.0259	29.2285	28.7049
Fb	8	39	29.9275	29.2728	28.7017
Fb	9	40	29.8935	29.2884	28.6635
Fb	10	41	29.979	29.3565	28.7504
Fb	11	42	30.0601	29.4176	28.6697
Fb	12	43	30.1727	29.3912	28.635
Fb	13	44	30.1397	29.2948	28.6029
Fb	14	45	30.1018	29.2617	28.6129
Fb	15	46	30.0862	29.2295	28.5776
Fb	16	47	30.115	29.1074	28.586
Fb	17	48	30.1113	29.0491	28.5698
Fb	18	49	30.0961	29.0215	28.6282
Fb	19	50	29.935	29.0574	28.5147
Fb	20	51	29.8558	28.9743	28.4153
Fb	21	52	29.7718	28.966	28.3642
Fb	22	53	29.6395	28.8975	28.1168
Fb	23	54	29.5665	28.9333	28.1265
Fb	24	55	29.5247	29.0458	28.2496
Fb	25	56	29.5619	28.9291	28.2769
Fb	26	57	29.6759	28.8183	28.2546
Fb	27	58	29.6879	28.9111	28.2135
Fb	28	59	29.7087	28.9628	28.1893
Mr	1	60	29.7306	28.909	28.2724
Mr	2	61	29.7134	28.9301	28.5047
Mr	3	62	29.7734	28.9804	28.4974
Mr	4	63	29.8611	28.9944	28.4055
Mr	5	64	29.8625	29.0089	28.6242
Mr	6	65	29.8721	29.0131	28.9209
Mr	7	66	29.9067	29.01	28.9136
Mr	8	67	29.881	29.0105	28.8224
Mr	9	68	29.8664	29.0895	28.8146
Mr	10	69	29.8381	29.1213	28.784
Mr	11	70	29.8365	29.139	28.754
Mr	12	71	29.7957	29.0515	28.5847
Mr	13	72	29.8344	29.039	28.6206
Mr	14	73	29.8691	29.0994	28.6665
Mr	15	74	30.014	29.1915	28.5683
Mr	16	75	30.0486	29.2379	28.3993
Mr	17	76	30.1071	29.3023	28.7345
Mr	18	77	30.2012	29.3575	29.047
Mr	19	78	30.2978	29.4177	29.0301
Mr	20	79	30.3928	29.4287	29.0697
Mr	21	80	30.4758	29.4944	29.2384
Mr	22	81	30.4226	29.5305	29.0968
Mr	23	82	30.5184	29.5279	29.1568
Mr	24	83	30.4979	29.5931	29.1572
Mr	25	84	30.4504	29.4326	29.0641
Mr	26	85	30.4688	29.3043	29.0325
Mr	27	86	30.4216	29.3677	29.0359
Mr	28	87	30.3812	29.4056	29.1089
Mr	29	88	30.3451	29.4684	29.2727
Mr	30	89	30.3523	29.5371	29.2202
Mr	31	90	30.3859	29.5747	29.216
Ap	1	91	30.47	29.541	29.1051
Ap	2	92	30.3702	29.5434	29.0926
Ap	3	93	30.4978	29.6039	29.1754
Ap	4	94	30.5379	29.642	29.2066
Ap	5	95	30.5153	29.6759	29.2721
Ap	6	96	30.5232	29.7202	29.3289
Ap	7	97	30.5152	29.614	29.0505
Ap	8	98	30.4704	29.5141	29.0546
Ap	9	99	30.4016	29.4568	28.9873
Ap	10	100	30.3219	29.423	28.9701
Ap	11	101	30.2158	29.4624	28.9536
Ap	12	102	29.6677	29.3988	28.9319
Ap	13	103	29.6134	29.3084	28.923
Ap	14	104	29.6775	29.2732	28.8894
Ap	15	105	29.7823	29.2862	28.9993
Ap	16	106	29.9737	29.3752	29.1227
Ap	17	107	30.1786	29.4746	29.2275
Ap	18	108	30.3256	29.5738	29.2904
Ap	19	109	30.5336	29.6436	29.1879
Ap	20	110	30.5711	29.5957	29.1084
Ap	21	111	30.4668	29.4502	28.9328
Ap	22	112	30.4317	29.3474	28.9718
Ap	23	113	30.469	29.4202	28.9556
Ap	24	114	30.3749	29.4613	29.1879
Ap	25	115	30.3024	29.4086	29.0926
Ap	26	116	30.3371	29.4296	29.009
Ap	27	117	30.3701	29.4469	28.9244
Ap	28	118	30.3745	29.4788	28.9774
Ap	29	119	30.3839	29.4414	29.0563
Ap	30	120	30.3654	29.4594	29.0214
My	1	121	30.3938	29.5341	28.9292
My	2	122	30.4706	29.58	28.8996
My	3	123	30.5906	29.6764	29.0185
My	4	124	30.6892	29.7176	29.008
My	5	125	30.7582	29.7599	28.9396
My	6	126	30.8132	29.7806	29.0476
My	7	127	30.8079	29.703	29.1619
My	8	128	30.7234	29.6895	29.0325
My	9	129	30.6522	29.4527	28.8104
My	10	130	30.6154	29.2347	29.0298
My	11	131	30.5911	29.2015	28.9706
My	12	132	30.5806	29.2603	28.9799
My	13	133	30.5634	29.3454	29.0853
My	14	134	30.5189	29.4694	28.9666
My	15	135	30.5669	29.5691	28.9909
My	16	136	30.6786	29.7573	29.2133
My	17	137	30.8263	29.7833	29.1399
My	18	138	30.8865	29.7041	29.1842
My	19	139	30.7393	29.5358	29.1701
My	20	140	30.6065	29.4622	29.3474
My	21	141	30.6075	29.6942	29.3518
My	22	142	30.5627	29.7681	29.4117
My	23	143	30.6318	29.9076	29.5512
My	24	144	30.6676	29.9856	29.4843
My	25	145	30.7625	29.8651	29.4011
My	26	146	30.7978	29.7996	29.463
My	27	147	30.7235	29.8662	29.6822
My	28	148	30.7329	29.8941	29.6144
My	29	149	30.7456	29.9288	29.6488
My	30	150	30.7171	29.8591	29.4258
My	31	151	30.7218	29.8377	29.4348
Jn	1	152	30.7957	29.8435	29.5637
Jn	2	153	30.8907	29.837	29.4995
Jn	3	154	30.9583	29.7812	29.4416
Jn	4	155	31.0021	29.7776	29.5075
Jn	5	156	30.9107	29.8576	29.736
Jn	6	157	30.7772	29.9241	29.8383
Jn	7	158	30.7657	29.8299	29.7219
Jn	8	159	30.7381	29.9019	29.7015
Jn	9	160	30.7477	29.9674	29.844
Jn	10	161	30.7756	30.0612	29.7745
Jn	11	162	30.7983	30.0458	29.6869
Jn	12	163	30.8589	30.0014	29.592
Jn	13	164	30.9261	29.9998	29.5795
Jn	14	165	30.9418	29.9957	29.5764
Jn	15	166	30.964	30.0543	29.6039
Jn	16	167	30.9472	30.1051	29.6921
Jn	17	168	30.9677	30.1645	29.7829
Jn	18	169	31.0354	30.2745	29.99
Jn	19	170	31.0544	30.3454	30.2222
Jn	20	171	31.0719	30.3639	30.1864
Jn	21	172	31.0884	30.3828	30.0079
Jn	22	173	31.1169	30.4406	30.0009
Jn	23	174	31.154	30.498	30.0418
Jn	24	175	31.1788	30.4764	29.9838
Jn	25	176	31.1963	30.3593	29.9099
Jn	26	177	31.2133	30.2715	29.808
Jn	27	178	31.2006	30.3498	29.8805
Jn	28	179	31.1481	30.2462	29.9748
Jn	29	180	31.1475	30.1839	29.868
Jn	30	181	31.1465	30.2915	29.913
Jl	1	182	31.156	30.314	29.9387
Jl	2	183	31.2053	30.4065	29.9366
Jl	3	184	31.2453	30.3987	29.8628
Jl	4	185	31.2605	30.3214	29.8624
Jl	5	186	31.2574	30.4056	29.9669
Jl	6	187	31.2632	30.4168	30.0372
Jl	7	188	31.2882	30.3907	29.9371
Jl	8	189	31.3112	30.2946	29.9627
Jl	9	190	31.3339	30.2552	29.7963
Jl	10	191	31.3339	30.2709	29.678
Jl	11	192	31.2607	30.2736	29.7484
Jl	12	193	31.2161	30.2337	29.7348
Jl	13	194	31.1906	30.2872	29.6306
Jl	14	195	31.1677	30.3565	29.8085
Jl	15	196	31.2075	30.3901	30.0087
Jl	16	197	31.2229	30.2993	30
Jl	17	198	31.0444	30.2389	29.8542
Jl	18	199	30.9376	30.2605	29.89
Jl	19	200	30.943	30.284	30.0764
Jl	20	201	30.9533	30.2264	29.9507
Jl	21	202	30.9302	30.2284	29.8926
Jl	22	203	30.924	30.3078	29.9098
Jl	23	204	30.9292	30.3739	29.9203
Jl	24	205	30.981	30.2179	29.6796
Jl	25	206	31.0523	30.2107	29.6191
Jl	26	207	31.1053	30.2337	29.8064
Jl	27	208	31.1529	30.2593	29.9612
Jl	28	209	31.2015	30.3145	30.0176
Jl	29	210	31.2537	30.366	30.0292
Jl	30	211	31.3002	30.2653	29.9455
Jl	31	212	31.261	30.238	29.9381
Ag	1	213	31.2245	30.2295	29.8126
Ag	2	214	31.1168	30.1995	29.7755
Ag	3	215	31.0443	30.2075	29.8479
Ag	4	216	31.0344	30.218	29.7056
Ag	5	217	30.982	30.2241	29.7546
Ag	6	218	30.8733	30.2737	29.7948
Ag	7	219	30.7567	30.23	29.7681
Ag	8	220	30.792	30.1895	29.6869
Ag	9	221	30.8739	30.2699	29.7752
Ag	10	222	30.9768	30.2955	29.9465
Ag	11	223	31.118	30.3229	29.8346
Ag	12	224	31.1724	30.2546	29.8344
Ag	13	225	30.9703	30.0089	29.6931
Ag	14	226	30.6649	30.0135	29.6384
Ag	15	227	30.6617	30.1477	29.7431
Ag	16	228	30.7513	30.1554	29.6936
Ag	17	229	30.7445	30.0799	29.6483
Ag	18	230	30.6844	30.0687	29.6759
Ag	19	231	30.6348	30.1076	29.6154
Ag	20	232	30.6064	30.1823	29.7453
Ag	21	233	30.6368	30.2068	29.7974
Ag	22	234	30.7166	30.2441	29.7405
Ag	23	235	30.8679	30.2804	29.7775
Ag	24	236	31.0322	30.3665	29.8306
Ag	25	237	31.226	30.4538	30.0318
Ag	26	238	31.3705	30.518	30.1413
Ag	27	239	31.515	30.5853	30.0931
Ag	28	240	31.5808	30.5911	30.0302
Ag	29	241	31.6266	30.6327	30.1429
Ag	30	242	31.656	30.617	30.1937
Ag	31	243	31.6566	30.6259	30.3224
Sp	1	244	31.6314	30.753	30.6011
Sp	2	245	31.6388	30.7677	30.5648
Sp	3	246	31.6629	30.6796	30.4506
Sp	4	247	31.6597	30.7043	30.4485
Sp	5	248	31.6325	30.7572	30.4732
Sp	6	249	31.6523	30.7566	30.4705
Sp	7	250	31.672	30.7958	30.4953
Sp	8	251	31.7106	30.7874	30.4826
Sp	9	252	31.7572	30.8506	30.5179
Sp	10	253	31.7902	30.8648	30.6501
Sp	11	254	31.8158	30.8728	30.6886
Sp	12	255	31.7972	30.8332	30.6554
Sp	13	256	31.7451	30.8749	30.5227
Sp	14	257	31.7552	30.9434	30.696
Sp	15	258	31.7658	30.9488	30.7761
Sp	16	259	31.7616	30.9836	30.7634
Sp	17	260	31.7516	31.0935	30.7339
Sp	18	261	31.7541	31.0593	30.5959
Sp	19	262	31.7875	30.8469	30.5327
Sp	20	263	31.7784	31.038	30.5916
Sp	21	264	31.803	31.1535	30.6681
Sp	22	265	31.8782	31.2197	30.7524
Sp	23	266	31.9669	31.1175	30.7119
Sp	24	267	31.9269	30.9488	30.5659
Sp	25	268	31.6886	30.784	30.4605
Sp	26	269	31.4053	30.7065	30.3992
Sp	27	270	31.2006	30.5881	30.2474
Sp	28	271	31.1271	30.4796	30.1361
Sp	29	272	31.0185	30.472	30.07
Sp	30	273	31.0179	30.5512	30.1798
Oc	1	274	31.0884	30.6276	30.2909
Oc	2	275	31.1683	30.5986	30.2789
Oc	3	276	31.2414	30.6254	30.2332
Oc	4	277	31.2965	30.617	30.1927
Oc	5	278	31.3494	30.5631	30.2704
Oc	6	279	31.4052	30.6237	30.2416
Oc	7	280	31.4763	30.705	30.2548
Oc	8	281	31.5705	30.8142	30.3277
Oc	9	282	31.6945	30.8743	30.4516
Oc	10	283	31.812	30.8785	30.5015
Oc	11	284	31.7763	30.7514	30.4764
Oc	12	285	31.5216	30.5601	30.28
Oc	13	286	31.1758	30.4846	30.1922
Oc	14	287	30.9302	30.4442	30.1839
Oc	15	288	30.8167	30.3401	30.0861
Oc	16	289	30.7624	30.2982	30.0426
Oc	17	290	30.6066	30.2695	30.0297
Oc	18	291	30.5668	30.2443	30.0374
Oc	19	292	30.5984	30.3062	30.0429
Oc	20	293	30.6701	30.3235	30.0537
Oc	21	294	30.7514	30.3175	30.0895
Oc	22	295	30.8595	30.3015	29.9628
Oc	23	296	30.9213	30.3365	30.0171
Oc	24	297	30.9225	30.2489	29.9753
Oc	25	298	30.8844	30.1528	29.8654
Oc	26	299	30.7609	30.014	29.7071
Oc	27	300	30.6607	29.9444	29.5965
Oc	28	301	30.6074	29.8506	29.5288
Oc	29	302	30.3812	29.8668	29.6369
Oc	30	303	30.4321	29.8908	29.7728
Oc	31	304	30.4132	29.7322	29.5132
Nv	1	305	30.4704	29.7749	29.4727
Nv	2	306	30.454	29.814	29.6154
Nv	3	307	30.4592	30.0244	29.7405
Nv	4	308	30.4936	30.0565	29.8041
Nv	5	309	30.5691	30.2078	29.7932
Nv	6	310	30.656	30.1833	29.8585
Nv	7	311	30.754	30.2867	29.9642
Nv	8	312	30.8533	30.3949	30.0711
Nv	9	313	30.9296	30.2961	30.0559
Nv	10	314	30.9962	30.1559	29.978
Nv	11	315	30.9629	30.1319	29.8691
Nv	12	316	30.8249	30.1246	29.859
Nv	13	317	30.7592	30.1739	29.8475
Nv	14	318	30.794	30.1974	29.8485
Nv	15	319	30.8459	30.0884	29.7838
Nv	16	320	30.8586	30.0035	29.7832
Nv	17	321	30.7845	29.9658	29.7984
Nv	18	322	30.7399	29.9373	29.716
Nv	19	323	30.7118	29.9647	29.6952
Nv	20	324	30.7318	30.0196	29.7369
Nv	21	325	30.7815	30.1062	29.7504
Nv	22	326	30.8532	30.1464	29.7817
Nv	23	327	30.9502	30.177	29.801
Nv	24	328	31.0408	30.1895	29.8192
Nv	25	329	31.088	30.2573	29.8364
Nv	26	330	31.1079	30.272	29.8616
Nv	27	331	31.1233	30.2982	29.8605
Nv	28	332	31.1596	30.3024	29.8375
Nv	29	333	31.1579	30.2993	29.8125
Nv	30	334	31.1109	30.2541	29.7739
Dc	1	335	31.063	30.2442	29.8309
Dc	2	336	31.03	30.2941	29.8469
Dc	3	337	31.0311	30.2515	29.8171
Dc	4	338	31.04	30.1821	29.7494
Dc	5	339	31.0305	30.1334	29.7004
Dc	6	340	31.0309	30.1826	29.6973
Dc	7	341	30.9963	30.1182	29.7046
Dc	8	342	30.9652	30.0816	29.6327
Dc	9	343	30.8574	29.9841	29.5754
Dc	10	344	30.7292	30.0428	29.6682
Dc	11	345	30.6432	30.1387	29.6676
Dc	12	346	30.6942	30.1566	29.6139
Dc	13	347	30.76	30.1518	29.6936
Dc	14	348	30.7704	30.1	29.591
Dc	15	349	30.7072	30.0443	29.5169
Dc	16	350	30.5833	29.9444	29.5378
Dc	17	351	30.5132	29.9225	29.4797
Dc	18	352	30.4911	29.9047	29.5749
Dc	19	353	30.4477	29.8495	29.4824
Dc	20	354	30.4331	29.8735	29.4699
Dc	21	355	30.3418	29.8585	29.5149
Dc	22	356	30.3737	29.8883	29.6656
Dc	23	357	30.52	29.9139	29.7077
Dc	24	358	30.677	29.9198	29.7548
Dc	25	359	30.7776	29.9982	29.813
Dc	26	360	30.8172	29.9747	29.7056
Dc	27	361	30.6644	29.859	29.6468
Dc	28	362	30.5449	29.8448	29.6338
Dc	29	363	30.5284	29.8946	29.689
Dc	30	364	30.5669	29.9352	29.7349
Dc	31	365	30.6618	29.945	29.7181
			30.419
			30.545
			30.469
			30.495
			30.419
			30.394
			30.369
			30.369
			30.419
			30.394
			30.419
			30.394
			30.444
			30.293
			30.167
			30.217
			30.192
			30.192
			30.117
			30.167
			30.217
			30.217
			30.243
			30.268
			30.444
			30.672
			30.545
			30.52
			30.444
			30.419
			30.394
			30.343
			30.318
			30.318
			30.343
			30.52
			30.469
			30.444
			30.293
			30.243
			30.293
			30.293
			30.293
			30.243
			30.293
			30.318
			30.318
			30.343
			30.394
			30.469
			30.621
			30.495
			30.52
			30.394
			30.394
			30.343
			30.343
			30.394
			30.369
			30.394
			30.419
			30.469
			30.419
			30.192
			30.243
			30.243
			30.243
			30.167
			30.243
			30.268
			30.394
			30.318
			30.394
			30.571
			30.469
			30.571
			30.545
			30.469
			30.469
			30.343
			30.343
			30.343
			30.318
			30.343
			30.343
			30.571
			30.419
			30.318
			30.268
			30.318
			30.293
			30.293
			30.318
			30.318
			30.343
			30.369
			30.394
			30.469
			30.596
			30.672
			30.621
			30.596
			30.444
			30.419
			30.369
			30.444
			30.369
			30.419
			30.394
			30.394
			30.545
			30.495
			30.419
			30.394
			30.369
			30.394
			30.369
			30.394
			30.419
			30.444
			30.571
			30.596
			30.571
			30.545
			30.571
			30.621
			30.571
			30.545
			30.495
			30.469
			30.495
			30.444
			30.419
			30.419
			30.469
			30.495
			30.52
			30.52
			30.419
			30.495
			30.469
			30.469
			30.545
			30.545
			30.571
			30.571
			30.571
			30.571
			30.596
			30.596
			30.621
			30.621
			30.672
			30.545
			30.571
			30.52
			30.52
			30.52
			30.52
			30.545
			30.545
			30.545
			30.495
			30.469
			30.52
			30.52
			30.52
			30.545
			30.545
			30.545
			30.545
			30.571
			30.545
			30.52
			30.545
			30.545
			30.545
			30.52
			30.545
			30.52
			30.495
			30.469
			30.495
			30.469
			30.469
			30.469
			30.369
			30.419
			30.394
			30.394
			30.217
			30.419
			30.419
			30.394
			30.469
			30.444
			30.469
			30.469
			30.419
			30.469
			30.469
			30.444
			30.444
			30.444
			30.243
			30.243
			30.293
			30.243
			30.268
			30.419
			30.444
			30.369
			30.394
			30.343
			30.268
			30.343
			30.318
			30.343
			30.318
			30.318
			30.318
			30.293
			30.293
			30.293
			30.293
			30.394
			30.343
			30.293
			30.243
			30.167
			30.243
			30.192
			30.268
			30.217
			30.268
			30.293
			30.293
			30.217
			30.217
			30.243
			30.343
			30.444
			30.419
			30.318
			30.293
			30.243
			30.268
			30.268
			30.293
			30.318
			30.293
			30.293
			30.268
			30.243
			30.217
			30.192
			30.192
			30.192
			30.192
			30.192
			30.217
			30.243
			30.318
			30.369
			30.419
			30.444
			30.444
			30.419
			30.369
			30.343
			30.343
			30.293
			30.268
			30.469
			30.444
			30.394
			30.243
			30.343
			30.293
			30.293
			30.293
			30.243
			30.268
			30.268
			30.268
			30.268
			30.268
			30.369
			30.394
			30.469
			30.495
			30.343
			30.343
			30.444
			30.343
			30.369
			30.343
			30.343
			30.293
			30.369
			30.343
			30.293
			30.318
			30.243
			30.268
			30.293
			30.243
			30.268
			30.293
			30.318
			30.318
			30.343
			30.419
			30.419
			30.419
			30.444
			30.394
			30.369
			30.369
			30.369
			30.343
			30.343
			30.369
			30.369
			30.343
			30.268
			30.268
			30.268
			30.217
			30.192
			30.192
			30.192
			30.192
			30.268
			30.293
			30.318
			30.621
			30.495
			30.646
			30.469
			30.495
			30.444
			30.343
			30.419
			30.318
			30.318
			30.369
			30.419
			30.394
			30.369
			30.369
			30.343
			30.343
			30.318
			30.293
			30.293
			30.318
			30.369
			30.369
			30.369
			30.52
			30.646
			30.469
			30.469
			30.52
			30.469
			30.444
			30.444
			30.419
			30.419
			30.394
			30.419
			30.444
			30.419
			30.369
			30.369
			30.343
			30.318
			30.318
			30.293
			30.343
			30.369
			30.394
			30.394
			30.419
			30.621
			30.571
			30.52
			30.722
			30.495
			30.495
			30.495
			30.444
			30.444
			30.444
			30.444
			30.571
			30.571
			30.52
			30.469
			30.444
			30.444
			30.394
			30.419
			30.419
			30.469
			30.469
			30.469
			30.52
			30.571
			30.748
			30.697
			30.672
			30.646
			30.621
			30.722
			30.571
			30.545
			30.495
			30.495
			30.495
			30.571
			30.52
			30.545
			30.52
			30.495
			30.495
			30.495
			30.495
			30.495
			30.495
			30.52
			30.596
			30.596
			30.672
			31.001
			30.621
			30.672
			30.722
			30.722
			30.748
			30.596
			30.621
			30.596
			30.571
			30.571
			30.596
			30.571
			30.596
			30.545
			30.495
			30.545
			30.545
			30.545
			30.596
			30.596
			30.621
			30.646
			30.773
			30.722
			30.849
			30.697
			30.748
			30.722
			30.697
			30.697
			30.697
			30.646
			30.621
			30.621
			30.722
			30.697
			30.722
			30.722
			30.621
			30.722
			30.672
			30.672
			30.722
			30.824
			30.773
			30.824
			30.9
			30.798
			30.95
			30.824
			30.798
			30.824
			30.824
			30.773
			30.672
			30.874
			30.722
			30.722
			30.748
			30.849
			30.925
			30.773
			30.824
			30.798
			30.824
			30.849
			30.874
			30.95
			31.001
			31.153
			30.849
			31.001
			30.925
			31.128
			31.077
			31.204
			30.925
			30.976
			30.976
			31.077
			30.925
			30.925
			31.001
			30.874
			30.925
			30.95
			30.874
			30.925
			30.9
			30.925
			30.925
			31.052
			30.976
			31.052
			31.128
			30.9
			31.052
			30.976
			31.179
			31.204
			31.128
			31.128
			31.103
			31.103
			31.052
			31.052
			30.976
			31.026
			30.95
			31.026
			31.077
			31.026
			31.077
			31.128
			31.026
			31.077
			31.153
			31.153
			31.204
			31.026
			31.103
			30.976
			31.153
			31.103
			31.179
			31.331
			31.23
			31.204
			31.179
			31.001
			31.026
			30.874
			30.95
			31.001
			31.052
			31.103
			31.128
			31.103
			31.179
			31.153
			31.179
			31.204
			31.153
			31.026
			31.103
			31.026
			31.052
			31.23
			31.179
			31.382
			31.357
			31.331
			31.281
			31.306
			31.306
			31.23
			31.103
			31.179
			31.001
			31.179
			31.153
			31.23
			31.306
			31.331
			31.281
			31.357
			31.306
			31.153
			31.179
			31.255
			31.179
			31.255
			31.255
			31.408
			31.255
			31.255
			31.281
			31.255
			31.23
			31.23
			31.153
			31.179
			31.153
			31.179
			31.204
			31.23
			31.255
			31.255
			31.204
			31.306
			31.306
			31.281
			31.204
			31.204
			31.204
			31.179
			31.204
			31.204
			31.179
			31.23
			31.179
			31.077
			31.103
			31.077
			31.001
			31.026
			31.001
			31.026
			31.103
			31.103
			31.153
			31.153
			31.179
			31.204
			31.204
			31.179
			31.204
			31.153
			31.153
			31.128
			31.128
			31.153
			31.153
			31.103
			31.026
			31.026
			31.052
			31.001
			31.001
			30.976
			30.976
			30.976
			31.026
			31.052
			31.052
			31.255
			31.23
			31.23
			31.153
			31.179
			31.204
			31.128
			31.128
			31.128
			31.103
			31.103
			31.103
			31.103
			31.077
			31.001
			30.976
			31.001
			31.001
			31.001
			30.976
			30.976
			30.976
			31.026
			31.026
			31.103
			31.331
			31.306
			31.128
			31.255
			31.153
			31.179
			31.153
			31.128
			31.128
			31.103
			31.103
			31.179
			31.128
			31.052
			31.052
			31.052
			31.026
			31.052
			31.026
			31.026
			31.026
			31.077
			31.103
			31.103
			31.306
			31.281
			31.204
			31.179
			31.204
			31.204
			31.179
			31.153
			31.128
			31.103
			31.128
			31.153
			31.128
			31.103
			31.052
			31.052
			31.026
			31.026
			31.001
			31.026
			31.052
			31.103
			31.077
			31.103
			31.23
			31.382
			31.331
			31.255
			31.179
			31.204
			31.179
			31.153
			31.179
			31.153
			31.103
			31.103
			31.077
			31.077
			31.026
			31.001
			30.976
			30.976
			31.001
			30.976
			30.95
			30.976
			31.001
			30.976
			31.001
			31.026
			31.026
			31.001
			31.026
			30.95
			30.925
			30.925
			30.925
			30.9
			30.9
			30.874
			30.9
			30.9
			30.849
			30.849
			30.824
			30.798
			30.798
			30.824
			30.824
			30.824
			30.874
			30.9
			30.9
			30.95
			31.077
			31.077
			31.001
			30.95
			31.001
			30.925
			30.925
			30.95
			30.824
			30.824
			30.824
			30.824
			30.849
			30.798
			30.798
			30.773
			30.798
			30.773
			30.773
			30.773
			30.824
			30.849
			30.874
			30.874
			31.001
			31.103
			31.026
			31.001
			30.9
			30.95
			30.9
			30.9
			30.874
			30.849
			30.824
			30.748
			30.773
			30.722
			30.722
			30.697
			30.697
			30.722
			30.722
			30.722
			30.722
			30.697
			30.672
			30.672
			30.672
			30.672
			30.596
			30.646
			30.672
			30.672
			30.672
			30.596
			30.646
			30.672
			30.646
			30.444
			30.545
			30.469
			30.469
			30.596
			30.495
			30.495
			30.469
			30.495
			30.52
			30.545
			30.596
			30.621
			30.646
			30.621
			30.621
			30.646
			30.646
			30.596
			30.571
			30.571
			30.571
			30.545
			30.52
			30.545
			30.545
			30.545
			30.545
			30.545
			30.571
			30.444
			30.469
			30.495
			30.52
			30.52
			30.52
			30.52
			30.545
			30.52
			30.52
			30.495
			30.495
			30.571
			30.545
			30.52
			30.52
			30.545
			30.52
			30.495
			30.495
			30.495
			30.469
			30.495
			30.52
			30.52
			30.545
			30.469
			30.495
			30.52
			30.545
			30.571
			30.621
			30.571
			30.596
			30.52
			30.646
			30.672
			30.596
			30.621
			30.646
			30.596
			30.545
			30.52
			30.52
			30.571
			30.545
			30.545
			30.571
			30.596
			30.469
			30.571
			30.545
			30.545
			30.495
			30.52
			30.545
			30.545
			30.52
			30.52
			30.545
			30.571
			30.571
			30.571
			30.545
			30.52
			30.419
			30.495
			30.495
			30.243
			30.495
			30.444
			30.394
			30.293
			30.469
			30.469
			30.419
			30.545
			30.469
			30.469
			30.495
			30.495
			30.495
			30.469
			30.469
			30.469
			30.469
			30.469
			30.469
			30.394
			30.394
			30.268
			30.243
			30.243
			30.217
			30.192
			30.217
			30.217
			30.217
			30.268
			30.293
			30.318
			30.318
			30.394
			30.343
			30.318
			30.343
			30.268
			30.293
			30.293
			30.343
			30.293
			30.243
			30.243
			30.243
			30.243
			30.217
			30.142
			30.167
			30.167
			30.167
			30.167
			30.167
			30.192
			30.217
			30.243
			30.318
			30.217
			30.394
			30.343
			30.318
			30.293
			30.293
			30.268
			30.268
			30.268
			30.243
			30.243
			30.217
			30.243
			30.243
			30.243
			30.192
			30.142
			30.142
			30.167
			30.192
			30.217
			30.243
			30.268
			30.318
			30.419
			30.369
			30.343
			30.369
			30.419
			30.318
			30.343
			30.293
			30.343
			30.318
			30.343
			30.293
			30.318
			30.343
			30.343
			30.343
			30.343
			30.318
			30.293
			30.318
			30.369
			30.369
			30.394
			30.596
			30.95
			30.52
			30.571
			30.621
			30.52
			30.419
			30.419
			30.419
			30.469
			30.469
			30.444
			30.495
			30.419
			30.444
			30.469
			30.444
			30.444
			30.444
			30.394
			30.419
			30.495
			30.52
			30.52
			30.596
			30.798
			30.824
			30.571
			30.722
			30.596
			30.596
			30.596
			30.596
			30.545
			30.545
			30.52
			30.545
			30.545
			30.52
			30.545
			30.52
			30.495
			30.495
			30.495
			30.52
			30.596
			30.545
			30.545
			30.596
			31.026
			31.026
			30.697
			30.773
			30.824
			30.697
			30.646
			30.646
			30.571
			30.571
			30.571
			30.672
			30.621
			30.596
			30.596
			30.596
			30.596
			30.571
			30.52
			30.571
			30.571
			30.621
			30.596
			30.646
			30.672
			30.874
			30.95
			30.697
			30.773
			30.824
			30.748
			30.773
			30.697
			30.697
			30.672
			30.621
			30.646
			30.646
			30.571
			30.621
			30.571
			30.52
			30.545
			30.571
			30.596
			30.596
			30.672
			30.646
			30.672
			30.697
			30.95
			30.722
			30.697
			30.798
			30.722
			30.646
			30.672
			30.672
			30.646
			30.646
			30.672
			30.672
			30.646
			30.621
			30.596
			30.621
			30.571
			30.596
			30.596
			30.621
			30.646
			30.646
			30.672
			30.672
			30.874
			30.773
			30.773
			30.697
			30.748
			30.722
			30.722
			30.697
			30.646
			30.646
			30.697
			30.621
			30.672
			30.646
			30.646
			30.621
			30.596
			30.621
			30.646
			30.646
			30.646
			30.646
			30.672
			30.697
			30.722
			30.748
			30.697
			30.773
			30.773
			30.748
			30.722
			30.748
			30.773
			30.697
			30.697
			30.849
			30.798
			30.773
			30.773
			30.697
			30.748
			30.722
			30.748
			30.824
			30.748
			30.748
			30.697
			30.773
			30.722
			30.773
			30.925
			30.925
			30.874
			30.722
			30.722
			30.798
			30.697
			30.672
			30.646
			30.748
			30.748
			30.748
			30.773
			30.748
			30.722
			30.697
			30.722
			30.621
			30.52
			30.697
			30.672
			30.672
			30.672
			30.646
			30.621
			30.646
			30.646
			30.621
			30.672
			30.672
			30.646
			30.672
			30.672
			30.672
			30.672
			30.672
			30.268
			30.167
			29.89
			30.495
			30.646
			30.318
			30.545
			30.52
			30.646
			30.646
			30.672
			30.646
			30.545
			30.243
			30.192
			30.444
			30.369
			30.419
			30.545
			30.343
			30.318
			30.318
			30.545
			30.369
			30.545
			30.52
			30.419
			30.343
			30.444
			30.419
			30.444
			30.419
			30.394
			30.469
			30.419
			30.495
			30.444
			30.444
			30.293
			30.243
			30.369
			30.369
			30.192
			30.318
			30.192
			30.167
			30.142
			30.142
			30.142
			30.117
			30.167
			30.167
			30.293
			30.318
			30.268
			30.343
			30.343
			30.369
			30.419
			30.444
			30.444
			30.419
			30.394
			30.318
			30.343
			30.394
			30.369
			30.343
			30.293
			30.343
			30.293
			30.293
			30.293
			30.369
			30.318
			30.318
			30.293
			30.318
			30.495
			30.419
			30.419
			30.444
			30.419
			30.369
			30.394
			30.419
			30.394
			30.419
			30.469
			30.394
			30.369
			30.394
			30.394
			30.369
			30.293
			30.293
			30.268
			30.268
			30.293
			30.318
			30.343
			30.369
			30.571
			30.571
			30.444
			30.52
			30.52
			30.495
			30.52
			30.545
			30.52
			30.469
			30.444
			30.571
			30.419
			30.419
			30.419
			30.419
			30.419
			30.369
			30.369
			30.394
			30.369
			30.369
			30.394
			30.419
			30.545
			30.646
			30.52
			30.571
			30.621
			30.596
			30.545
			30.571
			30.495
			30.469
			30.444
			30.495
			30.52
			30.495
			30.52
			30.52
			30.495
			30.469
			30.495
			30.419
			30.419
			30.444
			30.52
			30.495
			30.621
			30.874
			30.773
			30.596
			30.9
			30.748
			30.646
			30.672
			30.621
			30.596
			30.596
			30.596
			30.672
			30.571
			30.571
			30.571
			30.571
			30.495
			30.52
			30.52
			30.369
			30.469
			30.545
			30.596
			30.596
			30.722
			30.748
			30.722
			30.697
			30.672
			30.646
			30.621
			30.621
			30.596
			30.545
			30.545
			30.52
			30.469
			30.52
			30.52
			30.495
			30.495
			30.444
			30.444
			30.444
			30.444
			30.444
			30.545
			30.495
			30.545
			30.646
			30.672
			30.672
			30.596
			30.596
			30.596
			30.596
			30.545
			30.545
			30.52
			30.469
			30.469
			30.495
			30.469
			30.469
			30.469
			30.469
			30.469
			30.469
			30.469
			30.469
			30.469
			30.469
			30.469
			30.469
			30.419
			30.419
			30.419
			30.419
			30.419
			30.419
			30.419
			30.419
			30.419
			30.394
			30.419
			30.369
			30.343
			30.117
			30.167
			30.167
			30.142
			30.192
			30.192
			30.217
			30.142
			30.192
			30.217
			30.217
			30.217
			30.217
			30.142
			30.142
			30.167
			30.117
			30.142
			30.167
			30.142
			30.142
			30.142
			30.117
			30.117
			30.041
			30.192
			30.142
			29.916
			30.066
			29.941
			30.066
			30.091
			30.066
			30.091
			30.117
			30.117
			30.091
			30.142
			30.117
			30.117
			30.091
			30.091
			30.091
			30.091
			30.117
			30.117
			30.117
			30.117
			30.091
			30.091
			30.066
			29.966
			29.966
			30.041
			30.041
			30.041
			30.091
			30.091
			30.091
			30.091
			30.091
			30.066
			30.066
			30.066
			30.066
			30.066
			30.066
			30.066
			30.066
			30.066
			30.066
			30.066
			30.066
			30.091
			30.041
			29.865
			30.016
			29.991
			30.016
			29.991
			30.016
			30.066
			30.066
			30.091
			30.091
			30.091
			30.091
			30.091
			30.117
			30.117
			30.117
			30.117
			30.117
			30.117
			30.117
			30.117
			30.117
			30.117
			30.117
			30.117
			30.117
			30.117
			30.066
			30.117
			30.117
			30.167
			30.167
			30.192
			30.192
			30.217
			30.192
			30.217
			30.167
			30.217
			30.268
			30.243
			30.217
			30.243
			30.192
			30.167
			30.167
			30.167
			30.142
			30.167
			30.192
			30.117
			30.167
			30.217
			30.217
			30.217
			30.217
[truncated: 1,727 more rows]

## Sheet: Nutrients
Location	Sample	NH4-N (mg/L)	NO3-N (mg/L)
Rebotel	ORH2O	0	0.03
Rebotel	ORH2O	0	0.015
Rebotel	ODOC3	0.0252	0.025
Rebotel	ODOC4	0.0234	0.015
Rebotel	ODOC5	0.0182	0.005
Rebotel	ODOC6	0.0191	0.01
Nikko Bay	NDOC1	0.0242	0.01
Nikko Bay	NDOC2	0.0339	0.01
Nikko Bay	NDOC3	0.0248	0.01
Nikko Bay	Nikko Bay	0.0009	0.015
Nikko Bay	Nikko Bay	0	0.02
Nikko Bay	Nikko Bay	0	0.02
CRRF	NPA 1	0.039934	0.021789
CRRF	NPA 2	0.037971	0.01942
CRRF	NPA 3	0.078413	0.01917
CRRF	NPA 4	0.079395	0.019628

## Sheet: pH
Habitat	pH	stdev pH	Ωar	stdev Ωar	**pH and aragonite saturation for nearshore taken from Shamberger 2013 (Table S1), for offshore taken from Barkley 2015 (Table S2), and developed from Kuriharar 2021 (Table S7)
Offshore	8.05	0	3.73	0.03
Nearshore	7.84	0	2.34	0.04
Developed	8	0.01	3.2	0.1
